# Supplementary material for: Metabolic Disruption in Osteoporotic Sheep: Evaluating Vitamin D Deficiency and Cortisone Effects via Biochemical Markers
Source: Nutrients. 2025 Oct 24;17(21):3353. doi: 10.3390/nu17213353 (PMC12610466; doi:10.3390/nu17213353)
Supplement: Supplementary file 1 [file nutrients-17-03353-s001.zip]

Archive with 1 entries (1 files):
- nutrients-3923493-supplementary.pdf
